# Supplementary material for: Cobinamide is a strong and versatile antioxidant that overcomes oxidative stress in cells, flies, and diabetic mice
Source: PNAS Nexus. 2022 Sep 14;1(4):pgac191. doi: 10.1093/pnasnexus/pgac191 (PMC9578022; doi:10.1093/pnasnexus/pgac191)
Supplement: pgac191_Supplemental_Files [file pgac191_supplemental_files.zip]

Archive with 2 entries (2 files):
- PNASNEXUS-PNASNEXUS-2022-00476-s01.docx
- PNASNEXUS-PNASNEXUS-2022-00476-s02.mov
